# Supplementary material for: Single-nucleotide polymorphisms of uracil-processing genes affect the occurrence and the onset of recurrent depressive disorder
Source: PeerJ. 2018 Jun 26;6:e5116. doi: 10.7717/peerj.5116 (PMC6025148; doi:10.7717/peerj.5116)
Supplement: Data S1 [file peerj-06-5116-s001.xlsx]

## Sheet: DUT rs 4775748
NR	Genotype DUT rs4775748	TT	TG	GG	T	G	Genotype SMUG rs3087404	TT	CT	CC	T	C	Genotype UNG rs34259	GG	GC	CC	G	C	Patient(1)/Control(0)	Man(0)/Woman(1)	Age of onset	HAM-D before therapy	HAM-D after therapy
KD1	TT	1	0	0	2	0	CT	0	1	0	1	1	GC	0	1	0	1	1	0	0
KD2	TT	1	0	0	2	0	CT	0	1	0	1	1	GG	1	0	0	2	0	0	1
KD3	GG	0	0	1	0	2	CT	0	1	0	1	1	GC	0	1	0	1	1	0	1
KD4	TG	0	1	0	1	1	CT	0	1	0	1	1	GC	0	1	0	1	1	0	1
KD5	TG	0	1	0	1	1	CT	0	1	0	1	1	GG	1	0	0	2	0	0	0
KD6	TG	0	1	0	1	1	CC	0	0	1	0	2	GG	1	0	0	2	0	0	1
KD7	TG	0	1	0	1	1	CT	0	1	0	1	1	CC	0	0	1	0	2	0	1
KD8	TG	0	1	0	1	1	CT	0	1	0	1	1	GC	0	1	0	1	1	0	1
KD9	TT	1	0	0	2	0	CC	0	0	1	0	2	GC	0	1	0	1	1	0	1
KD10	TT	1	0	0	2	0	CC	0	0	1	0	2	GC	0	1	0	1	1	0	0
KD11	TG	0	1	0	1	1	CT	0	1	0	1	1	GG	1	0	0	2	0	0	0
KD12	TT	1	0	0	2	0	TT	1	0	0	2	0	GG	1	0	0	2	0	0	0
KD13	TT	1	0	0	2	0	TT	1	0	0	2	0	GG	1	0	0	2	0	0	1
KD14	TT	1	0	0	2	0	CT	0	1	0	1	1	GG	1	0	0	2	0	0	1
KD15	TG	0	1	0	1	1	TT	1	0	0	2	0	GC	0	1	0	1	1	0	1
KD16	TT	1	0	0	2	0	CT	0	1	0	1	1	GG	1	0	0	2	0	0	1
KD17	TG	0	1	0	1	1	TT	1	0	0	2	0	GG	1	0	0	2	0	0	1
KD18	TT	1	0	0	2	0	CT	0	1	0	1	1	GC	0	1	0	1	1	0	1
KD19	TG	0	1	0	1	1	CT	0	1	0	1	1	GG	1	0	0	2	0	0	0
KD20	TT	1	0	0	2	0	CT	0	1	0	1	1	GC	0	1	0	1	1	0	1
KD21	TT	1	0	0	2	0	CC	0	0	1	0	2	GC	0	1	0	1	1	0	0
KD22	TT	1	0	0	2	0	TT	1	0	0	2	0	GG	1	0	0	2	0	0	0
KD23	TT	1	0	0	2	0	TT	1	0	0	2	0	CC	0	0	1	0	2	0	0
KD24	TT	1	0	0	2	0	CC	0	0	1	0	2	GG	1	0	0	2	0	0	1
KD25	TT	1	0	0	2	0	CT	0	1	0	1	1	GG	1	0	0	2	0	0	0
KD26	TG	0	1	0	1	1	CT	0	1	0	1	1	GG	1	0	0	2	0	0	0
KD27	TT	1	0	0	2	0	TT	1	0	0	2	0	GC	0	1	0	1	1	0	1
KD28	TT	1	0	0	2	0	CC	0	0	1	0	2	GG	1	0	0	2	0	0	0
KD29	TT	1	0	0	2	0	CT	0	1	0	1	1	GG	1	0	0	2	0	0	1
KD30	TT	1	0	0	2	0	TT	1	0	0	2	0	GG	1	0	0	2	0	0	1
KD31	TT	1	0	0	2	0	TT	1	0	0	2	0	GG	1	0	0	2	0	0	1
KD32	TT	1	0	0	2	0	CT	0	1	0	1	1	GG	1	0	0	2	0	0	1
KD33	TT	1	0	0	2	0	CC	0	0	1	0	2	GC	0	1	0	1	1	0	1
KD34	TG	0	1	0	1	1	CT	0	1	0	1	1	CC	0	0	1	0	2	0	0
KD35	TT	1	0	0	2	0	TT	1	0	0	2	0	GG	1	0	0	2	0	0	1
KD36	TG	0	1	0	1	1	CC	0	0	1	0	2	GG	1	0	0	2	0	0	1
KD37	TT	1	0	0	2	0	CC	0	0	1	0	2	GG	1	0	0	2	0	0	0
KD38	TT	1	0	0	2	0	CT	0	1	0	1	1	GC	0	1	0	1	1	0	1
KD39	TT	1	0	0	2	0	CC	0	0	1	0	2	GC	0	1	0	1	1	0	0
KD40	TT	1	0	0	2	0	CC	0	0	1	0	2	GC	0	1	0	1	1	0	1
KD41	TG	0	1	0	1	1	CT	0	1	0	1	1	GG	1	0	0	2	0	0	0
KD42	TT	1	0	0	2	0	CT	0	1	0	1	1	GC	0	1	0	1	1	0	1
KD43	TT	1	0	0	2	0	CC	0	0	1	0	2	GG	1	0	0	2	0	0	1
KD44	TT	1	0	0	2	0	CC	0	0	1	0	2	GC	0	1	0	1	1	0	1
KD45	TG	0	1	0	1	1	TT	1	0	0	2	0	GG	1	0	0	2	0	0	1
KD46	TT	1	0	0	2	0	CT	0	1	0	1	1	GG	1	0	0	2	0	0	1
KD47	TT	1	0	0	2	0	CT	0	1	0	1	1	GG	1	0	0	2	0	0	1
KD48	TT	1	0	0	2	0	CC	0	0	1	0	2	GC	0	1	0	1	1	0	1
KD49	TT	1	0	0	2	0	CT	0	1	0	1	1	GC	0	1	0	1	1	0	1
KD50	TT	1	0	0	2	0	CT	0	1	0	1	1	GG	1	0	0	2	0	0	0
KD51	TT	1	0	0	2	0	CT	0	1	0	1	1	GG	1	0	0	2	0	0	0
KD52	TT	1	0	0	2	0	CT	0	1	0	1	1	GC	0	1	0	1	1	0	0
KD53	TT	1	0	0	2	0	CT	0	1	0	1	1	GG	1	0	0	2	0	0	1
KD54	TT	1	0	0	2	0	CT	0	1	0	1	1	GG	1	0	0	2	0	0	0
KD55	TT	1	0	0	2	0	CT	0	1	0	1	1	CC	0	0	1	0	2	0	1
KD56	TT	1	0	0	2	0	TT	1	0	0	2	0	GG	1	0	0	2	0	0	1
KD57	TT	1	0	0	2	0	CT	0	1	0	1	1	GC	0	1	0	1	1	0	1
KD58	TT	1	0	0	2	0	CT	0	1	0	1	1	GG	1	0	0	2	0	0	0
KD59	TT	1	0	0	2	0	TT	1	0	0	2	0	GC	0	1	0	1	1	0	0
KD60	TT	1	0	0	2	0	CT	0	1	0	1	1	GC	0	1	0	1	1	0	1
KD61	TT	1	0	0	2	0	CC	0	0	1	0	2	GC	0	1	0	1	1	0	1
KD62	TT	1	0	0	2	0	CC	0	0	1	0	2	GC	0	1	0	1	1	0	0
KD63	TT	1	0	0	2	0	TT	1	0	0	2	0	GC	0	1	0	1	1	0	1
KD64	TT	1	0	0	2	0	CC	0	0	1	0	2	GG	1	0	0	2	0	0	1
KD65	TT	1	0	0	2	0	CT	0	1	0	1	1	GC	0	1	0	1	1	0	0
KD66	TT	1	0	0	2	0	TT	1	0	0	2	0	GG	1	0	0	2	0	0	1
KD67	TT	1	0	0	2	0	TT	1	0	0	2	0	GG	1	0	0	2	0	0	1
KD68	TT	1	0	0	2	0	CC	0	0	1	0	2	GG	1	0	0	2	0	0	0
KD69	TT	1	0	0	2	0	CC	0	0	1	0	2	GC	0	1	0	1	1	0	1
KD70	TG	0	1	0	1	1	CT	0	1	0	1	1	GC	0	1	0	1	1	0	0
KD71	TT	1	0	0	2	0	TT	1	0	0	2	0	GC	0	1	0	1	1	0	1
KD72	TG	0	1	0	1	1	CC	0	0	1	0	2	GG	1	0	0	2	0	0	1
KD73	TT	1	0	0	2	0	CT	0	1	0	1	1	GG	1	0	0	2	0	0	1
KD74	TT	1	0	0	2	0	CT	0	1	0	1	1	GC	0	1	0	1	1	0	1
KD75	TT	1	0	0	2	0	CT	0	1	0	1	1	GG	1	0	0	2	0	0	0
KD76	TT	1	0	0	2	0	CT	0	1	0	1	1	GC	0	1	0	1	1	0	0
KD77	TT	1	0	0	2	0	CT	0	1	0	1	1	GG	1	0	0	2	0	0	0
KD78	TT	1	0	0	2	0	CC	0	0	1	0	2	GG	1	0	0	2	0	0	1
KD79	TT	1	0	0	2	0	CT	0	1	0	1	1	GG	1	0	0	2	0	0	1
KD80	TT	1	0	0	2	0	CT	0	1	0	1	1	GC	0	1	0	1	1	0	1
KD81	TT	1	0	0	2	0	CT	0	1	0	1	1	GG	1	0	0	2	0	0	1
KD82	GG	0	0	1	0	2	CT	0	1	0	1	1	GC	0	1	0	1	1	0	0
KD83	TT	1	0	0	2	0	CC	0	0	1	0	2	GG	1	0	0	2	0	0	1
KD84	TT	1	0	0	2	0	CT	0	1	0	1	1	GC	0	1	0	1	1	0	0
KD85	TG	0	1	0	1	1	CT	0	1	0	1	1	GG	1	0	0	2	0	0	0
KD86	TT	1	0	0	2	0	CT	0	1	0	1	1	GC	0	1	0	1	1	0	0
KD87	TT	1	0	0	2	0	CT	0	1	0	1	1	GG	1	0	0	2	0	0	0
KD88	TT	1	0	0	2	0	CT	0	1	0	1	1	GG	1	0	0	2	0	0	0
KD89	TT	1	0	0	2	0	CT	0	1	0	1	1	GC	0	1	0	1	1	0	1
KD90	TG	0	1	0	1	1	CT	0	1	0	1	1	GC	0	1	0	1	1	0	1
KD91	TT	1	0	0	2	0	CC	0	0	1	0	2	GG	1	0	0	2	0	0	1
KD92	TT	1	0	0	2	0	TT	1	0	0	2	0	GG	1	0	0	2	0	0	0
KD93	TT	1	0	0	2	0	TT	1	0	0	2	0	GG	1	0	0	2	0	0	0
KD94	TT	1	0	0	2	0	CC	0	0	1	0	2	GG	1	0	0	2	0	0	1
KD95	TG	0	1	0	1	1	CC	0	0	1	0	2	GG	1	0	0	2	0	0	0
KD96	TT	1	0	0	2	0	CC	0	0	1	0	2	GG	1	0	0	2	0	0	1
KD97	TT	1	0	0	2	0	CC	0	0	1	0	2	GG	1	0	0	2	0	0	0
KD98	TT	1	0	0	2	0	TT	1	0	0	2	0	GG	1	0	0	2	0	0	0
KD99	TT	1	0	0	2	0	CT	0	1	0	1	1	GG	1	0	0	2	0	0	1
KD100	TG	0	1	0	1	1	CT	0	1	0	1	1	GG	1	0	0	2	0	0	1
KD101	TT	1	0	0	2	0	CC	0	0	1	0	2	GG	1	0	0	2	0	0	1
KD102	TT	1	0	0	2	0	CT	0	1	0	1	1	GG	1	0	0	2	0	0	1
KD103	TT	1	0	0	2	0	CC	0	0	1	0	2	GG	1	0	0	2	0	0	1
KD104	TT	1	0	0	2	0	CT	0	1	0	1	1	GG	1	0	0	2	0	0	1
KD105	TG	0	1	0	1	1	CT	0	1	0	1	1	GG	1	0	0	2	0	0	1
KD106	TG	0	1	0	1	1	CT	0	1	0	1	1	GG	1	0	0	2	0	0	0
KD107	TT	1	0	0	2	0	CC	0	0	1	0	2	GG	1	0	0	2	0	0	0
KD108	TG	0	1	0	1	1	CT	0	1	0	1	1	GG	1	0	0	2	0	0	1
KD109	TT	1	0	0	2	0	CC	0	0	1	0	2	CC	0	0	1	0	2	0	0
KD110	TG	0	1	0	1	1	CT	0	1	0	1	1	GG	1	0	0	2	0	0	1
KD111	TT	1	0	0	2	0	CT	0	1	0	1	1	GC	0	1	0	1	1	0	1
KD112	TG	0	1	0	1	1	CT	0	1	0	1	1	GG	1	0	0	2	0	0	0
KD113	TG	0	1	0	1	1	CT	0	1	0	1	1	GG	1	0	0	2	0	0	0
KD114	TG	0	1	0	1	1	CT	0	1	0	1	1	GG	1	0	0	2	0	0	1
KD115	TT	1	0	0	2	0	TT	1	0	0	2	0	GG	1	0	0	2	0	0	0
KD116	TT	1	0	0	2	0	TT	1	0	0	2	0	GG	1	0	0	2	0	0	0
KD117	TT	1	0	0	2	0	CC	0	0	1	0	2	GG	1	0	0	2	0	0	1
KD118	TT	1	0	0	2	0	TT	1	0	0	2	0	GG	1	0	0	2	0	0	0
KD119	TG	0	1	0	1	1	CT	0	1	0	1	1	GG	1	0	0	2	0	0	0
KD120	TG	0	1	0	1	1	CT	0	1	0	1	1	GG	1	0	0	2	0	0	1
KD121	TT	1	0	0	2	0	CT	0	1	0	1	1	GG	1	0	0	2	0	0	1
KD122	TT	1	0	0	2	0	TT	1	0	0	2	0	GG	1	0	0	2	0	0	0
KD123	TG	0	1	0	1	1	TT	1	0	0	2	0	GC	0	1	0	1	1	0	0
KD124	TT	1	0	0	2	0	CT	0	1	0	1	1	GG	1	0	0	2	0	0	0
KD125	TG	0	1	0	1	1	CC	0	0	1	0	2	GG	1	0	0	2	0	0	0
KD126	TT	1	0	0	2	0	CT	0	1	0	1	1	GG	1	0	0	2	0	0	1
KD127	TG	0	1	0	1	1	CT	0	1	0	1	1	GG	1	0	0	2	0	0	1
KD128	TT	1	0	0	2	0	CT	0	1	0	1	1	GC	0	1	0	1	1	0	1
KD129	TT	1	0	0	2	0	CT	0	1	0	1	1	GC	0	1	0	1	1	0	1
KD130	TT	1	0	0	2	0	CT	0	1	0	1	1	GG	1	0	0	2	0	0	1
KD131	TT	1	0	0	2	0	CT	0	1	0	1	1	GG	1	0	0	2	0	0	1
KD132	TT	1	0	0	2	0	CT	0	1	0	1	1	GG	1	0	0	2	0	0	0
KD133	TG	0	1	0	1	1	CC	0	0	1	0	2	GC	0	1	0	1	1	0	1
KD134	TT	1	0	0	2	0	CT	0	1	0	1	1	GG	1	0	0	2	0	0	0
KD135	TG	0	1	0	1	1	CT	0	1	0	1	1	GG	1	0	0	2	0	0	0
KD136	TT	1	0	0	2	0	CT	0	1	0	1	1	GC	0	1	0	1	1	0	1
KD137	TT	1	0	0	2	0	CC	0	0	1	0	2	GG	1	0	0	2	0	0	1
KD138	TT	1	0	0	2	0	CT	0	1	0	1	1	GG	1	0	0	2	0	0	0
KD139	TG	0	1	0	1	1	CT	0	1	0	1	1	GC	0	1	0	1	1	0	0
KD140	TG	0	1	0	1	1	CT	0	1	0	1	1	GG	1	0	0	2	0	0	1
KD141	TT	1	0	0	2	0	TT	1	0	0	2	0	GG	1	0	0	2	0	0	0
KD142	TT	1	0	0	2	0	TT	1	0	0	2	0	GG	1	0	0	2	0	0	0
KD143	TG	0	1	0	1	1	CC	0	0	1	0	2	GG	1	0	0	2	0	0	0
KD144	TG	0	1	0	1	1	CC	0	0	1	0	2	GG	1	0	0	2	0	0	1
KD145	TT	1	0	0	2	0	TT	1	0	0	2	0	GG	1	0	0	2	0	0	1
KD146	TG	0	1	0	1	1	TT	1	0	0	2	0	GC	0	1	0	1	1	0	0
KD147	TG	0	1	0	1	1	CT	0	1	0	1	1	GC	0	1	0	1	1	0	0
KD148	TT	1	0	0	2	0	CC	0	0	1	0	2	GC	0	1	0	1	1	0	1
KD149	TT	1	0	0	2	0	CC	0	0	1	0	2	GC	0	1	0	1	1	0	0
KD150	TT	1	0	0	2	0	CT	0	1	0	1	1	GC	0	1	0	1	1	0	0
KD151	TG	0	1	0	1	1	CC	0	0	1	0	2	GG	1	0	0	2	0	0	1
KD152	TT	1	0	0	2	0	TT	1	0	0	2	0	GG	1	0	0	2	0	0	0
KD153	TT	1	0	0	2	0	CT	0	1	0	1	1	GC	0	1	0	1	1	0	0
KD154	TG	0	1	0	1	1	TT	1	0	0	2	0	CC	0	0	1	0	2	0	0
KD155	TT	1	0	0	2	0	CC	0	0	1	0	2	GG	1	0	0	2	0	0	1
KD156	TG	0	1	0	1	1	TT	1	0	0	2	0	CC	0	0	1	0	2	0	1
KD157	TG	0	1	0	1	1	TT	1	0	0	2	0	GC	0	1	0	1	1	0	0
KD158	TT	1	0	0	2	0	CT	0	1	0	1	1	GG	1	0	0	2	0	0	0
KD159	TT	1	0	0	2	0	CT	0	1	0	1	1	GG	1	0	0	2	0	0	0
KD160	TT	1	0	0	2	0	TT	1	0	0	2	0	GG	1	0	0	2	0	0	1
KD161	TT	1	0	0	2	0	CC	0	0	1	0	2	GG	1	0	0	2	0	0	1
KD162	TT	1	0	0	2	0	CT	0	1	0	1	1	GG	1	0	0	2	0	0	0
KD163	TG	0	1	0	1	1	CT	0	1	0	1	1	CC	0	0	1	0	2	0	1
KD164	TT	1	0	0	2	0	CT	0	1	0	1	1	GG	1	0	0	2	0	0	1
KD165	TG	0	1	0	1	1	CC	0	0	1	0	2	GG	1	0	0	2	0	0	0
KD166	TT	1	0	0	2	0	CC	0	0	1	0	2	GG	1	0	0	2	0	0	0
KD167	TT	1	0	0	2	0	CT	0	1	0	1	1	GC	0	1	0	1	1	0	0
KD168	TT	1	0	0	2	0	CT	0	1	0	1	1	GG	1	0	0	2	0	0	1
KD169	TT	1	0	0	2	0	TT	1	0	0	2	0	GG	1	0	0	2	0	0	1
KD170	TT	1	0	0	2	0	TT	1	0	0	2	0	GG	1	0	0	2	0	0	0
KD171	TG	0	1	0	1	1	CT	0	1	0	1	1	GC	0	1	0	1	1	0	0
KD172	TT	1	0	0	2	0	CT	0	1	0	1	1	GC	0	1	0	1	1	0	0
KD173	TG	0	1	0	1	1	CC	0	0	1	0	2	GC	0	1	0	1	1	0	1
KD174	TG	0	1	0	1	1	TT	1	0	0	2	0	GG	1	0	0	2	0	0	1
KD175	TT	1	0	0	2	0	CC	0	0	1	0	2	GG	1	0	0	2	0	0	0
KD176	TT	1	0	0	2	0	TT	1	0	0	2	0	GC	0	1	0	1	1	0	0
KD177	TG	0	1	0	1	1	CT	0	1	0	1	1	GG	1	0	0	2	0	0	1
KD178	TG	0	1	0	1	1	CC	0	0	1	0	2	GC	0	1	0	1	1	0	1
KD179	TT	1	0	0	2	0	CT	0	1	0	1	1	GG	1	0	0	2	0	0	1
KD180	TT	1	0	0	2	0	CT	0	1	0	1	1	GG	1	0	0	2	0	0	0
KD181	TT	1	0	0	2	0	CT	0	1	0	1	1	GC	0	1	0	1	1	0	0
KD182	GG	0	0	1	0	2	CT	0	1	0	1	1	GG	1	0	0	2	0	0	1
KD183	TG	0	1	0	1	1	CT	0	1	0	1	1	GG	1	0	0	2	0	0	0
KD184	TT	1	0	0	2	0	CT	0	1	0	1	1	GG	1	0	0	2	0	0	1
KD185	TG	0	1	0	1	1	CT	0	1	0	1	1	GC	0	1	0	1	1	0	0
KD186	TT	1	0	0	2	0	CT	0	1	0	1	1	GG	1	0	0	2	0	0	1
KD187	TT	1	0	0	2	0	CT	0	1	0	1	1	GC	0	1	0	1	1	0	0
KD188	TT	1	0	0	2	0	CT	0	1	0	1	1	GC	0	1	0	1	1	0	0
KD189	TT	1	0	0	2	0	CT	0	1	0	1	1	GG	1	0	0	2	0	0	0
KD190	TT	1	0	0	2	0	TT	1	0	0	2	0	GG	1	0	0	2	0	0	1
KD191	TT	1	0	0	2	0	CC	0	0	1	0	2	GG	1	0	0	2	0	0	0
KD192	TT	1	0	0	2	0	CT	0	1	0	1	1	GG	1	0	0	2	0	0	0
KD193	TT	1	0	0	2	0	CC	0	0	1	0	2	GG	1	0	0	2	0	0	0
KD194	TT	1	0	0	2	0	TT	1	0	0	2	0	GG	1	0	0	2	0	0	0
KD195	TT	1	0	0	2	0	CT	0	1	0	1	1	GC	0	1	0	1	1	0	0
KD196	TT	1	0	0	2	0	CT	0	1	0	1	1	GG	1	0	0	2	0	0	1
KD197	GG	0	0	1	0	2	CT	0	1	0	1	1	GC	0	1	0	1	1	0	1
KD198	TT	1	0	0	2	0	CT	0	1	0	1	1	GC	0	1	0	1	1	0	0
KD199	TT	1	0	0	2	0	CT	0	1	0	1	1	GC	0	1	0	1	1	0	0
KD200	TG	0	1	0	1	1	CT	0	1	0	1	1	GG	1	0	0	2	0	0	1
KD201	GG	0	0	1	0	2	TT	1	0	0	2	0	GG	1	0	0	2	0	0	1
KD202	TT	1	0	0	2	0	CC	0	0	1	0	2	GC	0	1	0	1	1	0	0
KD203	TG	0	1	0	1	1	TT	1	0	0	2	0	CC	0	0	1	0	2	0	1
KD204	TT	1	0	0	2	0	CT	0	1	0	1	1	GC	0	1	0	1	1	0	0
KD205	TT	1	0	0	2	0	CT	0	1	0	1	1	GG	1	0	0	2	0	0	1
KD206	TG	0	1	0	1	1	CT	0	1	0	1	1	GC	0	1	0	1	1	0	0
KD207	TG	0	1	0	1	1	CT	0	1	0	1	1	GG	1	0	0	2	0	0	0
KD208	TG	0	1	0	1	1	TT	1	0	0	2	0	GG	1	0	0	2	0	0	1
KD209	GG	0	0	1	0	2	TT	1	0	0	2	0	GG	1	0	0	2	0	0	1
KD210	TT	1	0	0	2	0	TT	1	0	0	2	0	GG	1	0	0	2	0	0	0
KD211	TT	1	0	0	2	0	CC	0	0	1	0	2	GC	0	1	0	1	1	0	0
KD212	TT	1	0	0	2	0	CT	0	1	0	1	1	GG	1	0	0	2	0	0	1
KD213	TG	0	1	0	1	1	CT	0	1	0	1	1	GG	1	0	0	2	0	0	1
KD214	TT	1	0	0	2	0	CT	0	1	0	1	1	GG	1	0	0	2	0	0	0
KD215	TT	1	0	0	2	0	CT	0	1	0	1	1	GC	0	1	0	1	1	0	0
KD216	TG	0	1	0	1	1	CT	0	1	0	1	1	GC	0	1	0	1	1	0	0
KD217	TT	1	0	0	2	0	CC	0	0	1	0	2	GG	1	0	0	2	0	0	0
KD218	TT	1	0	0	2	0	CT	0	1	0	1	1	GC	0	1	0	1	1	0	0
KD219	TT	1	0	0	2	0	CT	0	1	0	1	1	GC	0	1	0	1	1	0	1
KD220	TG	0	1	0	1	1	CT	0	1	0	1	1	GG	1	0	0	2	0	0	1
KD221	TT	1	0	0	2	0	TT	1	0	0	2	0	GG	1	0	0	2	0	0	1
KD222	TT	1	0	0	2	0	TT	1	0	0	2	0	GG	1	0	0	2	0	0	1
KD223	TT	1	0	0	2	0	CT	0	1	0	1	1	GG	1	0	0	2	0	0	0
KD224	GG	0	0	1	0	2	CC	0	0	1	0	2	GG	1	0	0	2	0	0	1
KD225	TT	1	0	0	2	0	CC	0	0	1	0	2	GC	0	1	0	1	1	0	0
KD226	TG	0	1	0	1	1	CC	0	0	1	0	2	CC	0	0	1	0	2	0	0
KD227	TT	1	0	0	2	0	CT	0	1	0	1	1	GC	0	1	0	1	1	0	0
KD228	TG	0	1	0	1	1	CT	0	1	0	1	1	GG	1	0	0	2	0	0	1
KD229	TT	1	0	0	2	0	CT	0	1	0	1	1	GG	1	0	0	2	0	0	0
KD230	TT	1	0	0	2	0	CT	0	1	0	1	1	GG	1	0	0	2	0	0	1
KD231	TT	1	0	0	2	0	TT	1	0	0	2	0	GG	1	0	0	2	0	0	0
KD232	TT	1	0	0	2	0	TT	1	0	0	2	0	GG	1	0	0	2	0	0	1
KD233	TG	0	1	0	1	1	CT	0	1	0	1	1	GG	1	0	0	2	0	0	0
KD234	TT	1	0	0	2	0	TT	1	0	0	2	0	GG	1	0	0	2	0	0	0
KD235	TG	0	1	0	1	1	TT	1	0	0	2	0	GC	0	1	0	1	1	0	1
KD236	TT	1	0	0	2	0	CT	0	1	0	1	1	GG	1	0	0	2	0	0	0
KD237	TT	1	0	0	2	0	CT	0	1	0	1	1	GC	0	1	0	1	1	0	0
KD238	TT	1	0	0	2	0	TT	1	0	0	2	0	GC	0	1	0	1	1	0	1
KD239	TT	1	0	0	2	0	CT	0	1	0	1	1	GC	0	1	0	1	1	0	1
KD240	TG	0	1	0	1	1	TT	1	0	0	2	0	GG	1	0	0	2	0	0	0
KD241	TG	0	1	0	1	1	TT	1	0	0	2	0	GG	1	0	0	2	0	0	1
KD242	TT	1	0	0	2	0	CT	0	1	0	1	1	GG	1	0	0	2	0	0	0
KD243	TT	1	0	0	2	0	CC	0	0	1	0	2	GG	1	0	0	2	0	0	1
KD244	TT	1	0	0	2	0	CT	0	1	0	1	1	GG	1	0	0	2	0	0	0
KD245	TT	1	0	0	2	0	TT	1	0	0	2	0	CC	0	0	1	0	2	0	1
KD246	TT	1	0	0	2	0	TT	1	0	0	2	0	GG	1	0	0	2	0	0	1
KD247	GG	0	0	1	0	2	CC	0	0	1	0	2	GG	1	0	0	2	0	0	0
KD248	TT	1	0	0	2	0	CT	0	1	0	1	1	GC	0	1	0	1	1	0	0
KD249	TT	1	0	0	2	0	TT	1	0	0	2	0	GC	0	1	0	1	1	0	1
KD250	TG	0	1	0	1	1	CT	0	1	0	1	1	GG	1	0	0	2	0	0	0
KD251	TT	1	0	0	2	0	CT	0	1	0	1	1	GC	0	1	0	1	1	0	0
KD252	TT	1	0	0	2	0	CC	0	0	1	0	2	GC	0	1	0	1	1	0	1
KD253	TG	0	1	0	1	1	CT	0	1	0	1	1	GG	1	0	0	2	0	0	0
KD254	TG	0	1	0	1	1	TT	1	0	0	2	0	GC	0	1	0	1	1	0	0
KD255	TT	1	0	0	2	0	CT	0	1	0	1	1	GG	1	0	0	2	0	0	1
KD256	TG	0	1	0	1	1	CT	0	1	0	1	1	GC	0	1	0	1	1	0	0
KD257	TG	0	1	0	1	1	CT	0	1	0	1	1	GC	0	1	0	1	1	0	1
KD258	TT	1	0	0	2	0	TT	1	0	0	2	0	GG	1	0	0	2	0	0	0
KD259	TG	0	1	0	1	1	CC	0	0	1	0	2	CC	0	0	1	0	2	0	0
KD260	TG	0	1	0	1	1	TT	1	0	0	2	0	GG	1	0	0	2	0	0	0
KD261	TT	1	0	0	2	0	CC	0	0	1	0	2	GG	1	0	0	2	0	0	0
KD262	TT	1	0	0	2	0	CT	0	1	0	1	1	GC	0	1	0	1	1	0	1
KD263	TG	0	1	0	1	1	CT	0	1	0	1	1	GC	0	1	0	1	1	0	0
KD264	TG	0	1	0	1	1	CT	0	1	0	1	1	GG	1	0	0	2	0	0	1
KD265	TT	1	0	0	2	0	TT	1	0	0	2	0	GG	1	0	0	2	0	0	0
KD266	TG	0	1	0	1	1	CT	0	1	0	1	1	GC	0	1	0	1	1	0	1
KD267	TG	0	1	0	1	1	CT	0	1	0	1	1	GG	1	0	0	2	0	0	0
KD268	TT	1	0	0	2	0	CT	0	1	0	1	1	GG	1	0	0	2	0	0	1
KD269	TT	1	0	0	2	0	CT	0	1	0	1	1	CC	0	0	1	0	2	0	0
KD270	TG	0	1	0	1	1	CT	0	1	0	1	1	GC	0	1	0	1	1	0	0
KD271	TT	1	0	0	2	0	CT	0	1	0	1	1	GC	0	1	0	1	1	0	0
KD272	TT	1	0	0	2	0	CT	0	1	0	1	1	GG	1	0	0	2	0	0	1
KD273	TT	1	0	0	2	0	CC	0	0	1	0	2	GC	0	1	0	1	1	0	1
KD274	TG	0	1	0	1	1	CT	0	1	0	1	1	CC	0	0	1	0	2	0	0
KD275	TG	0	1	0	1	1	CT	0	1	0	1	1	GC	0	1	0	1	1	0	1
KD276	TT	1	0	0	2	0	CT	0	1	0	1	1	GC	0	1	0	1	1	0	1
KD277	TT	1	0	0	2	0	CT	0	1	0	1	1	GG	1	0	0	2	0	0	0
KD278	TT	1	0	0	2	0	TT	1	0	0	2	0	GG	1	0	0	2	0	0	1
KD279	TG	0	1	0	1	1	TT	1	0	0	2	0	GC	0	1	0	1	1	0	0
KD280	TT	1	0	0	2	0	CT	0	1	0	1	1	GC	0	1	0	1	1	0	1
KD281	TG	0	1	0	1	1	CT	0	1	0	1	1	GC	0	1	0	1	1	0	0
KD282	TG	0	1	0	1	1	CT	0	1	0	1	1	GC	0	1	0	1	1	0	0
KD283	TG	0	1	0	1	1	CC	0	0	1	0	2	GC	0	1	0	1	1	0	0
KD284	TT	1	0	0	2	0	CT	0	1	0	1	1	GG	1	0	0	2	0	0	0
KD285	TT	1	0	0	2	0	CC	0	0	1	0	2	GG	1	0	0	2	0	0	0
KD286	TG	0	1	0	1	1	TT	1	0	0	2	0	GC	0	1	0	1	1	0	0
KD287	TT	1	0	0	2	0	CC	0	0	1	0	2	GC	0	1	0	1	1	0	1
KD288	TT	1	0	0	2	0	CT	0	1	0	1	1	GC	0	1	0	1	1	0	0
KD289	TT	1	0	0	2	0	CC	0	0	1	0	2	GC	0	1	0	1	1	0	0
KD290	TT	1	0	0	2	0	CC	0	0	1	0	2	GG	1	0	0	2	0	0	0
KD291	TT	1	0	0	2	0	CC	0	0	1	0	2	GG	1	0	0	2	0	0	1
KD292	TT	1	0	0	2	0	CT	0	1	0	1	1	GC	0	1	0	1	1	0	1
KD293	TG	0	1	0	1	1	CT	0	1	0	1	1	GG	1	0	0	2	0	0	0
KD294	TG	0	1	0	1	1	CT	0	1	0	1	1	GG	1	0	0	2	0	0	0
KD295	TT	1	0	0	2	0	CT	0	1	0	1	1	CC	0	0	1	0	2	0	1
KD296	GG	0	0	1	0	2	CT	0	1	0	1	1	CC	0	0	1	0	2	0	1
KD297	TG	0	1	0	1	1	CT	0	1	0	1	1	GC	0	1	0	1	1	0	0
KD298	TT	1	0	0	2	0	TT	1	0	0	2	0	GG	1	0	0	2	0	0	0
KD299	TT	1	0	0	2	0	CT	0	1	0	1	1	GC	0	1	0	1	1	0	0
KD300	TT	1	0	0	2	0	TT	1	0	0	2	0	GG	1	0	0	2	0	0	0
KD301	TT	1	0	0	2	0	CC	0	0	1	0	2	CC	0	0	1	0	2	0	0
KD302	TT	1	0	0	2	0	CC	0	0	1	0	2	CC	0	0	1	0	2	0	1
KD303	TT	1	0	0	2	0	CT	0	1	0	1	1	GG	1	0	0	2	0	0	0
D1	GG	0	0	1	0	2	CT	0	1	0	1	1	GC	0	1	0	1	1	1	1	21	26	9
D2	TG	0	1	0	1	1	CT	0	1	0	1	1	GC	0	1	0	1	1	1	1	33	14	3
D3	TT	1	0	0	2	0	CT	0	1	0	1	1	GC	0	1	0	1	1	1	0	30	20	8
D4	TT	1	0	0	2	0	CC	0	0	1	0	2	CC	0	0	1	0	2	1	0	21	16	4
D5	TT	1	0	0	2	0	CC	0	0	1	0	2	GC	0	1	0	1	1	1	0	29	15	4
D6	TG	0	1	0	1	1	TT	1	0	0	2	0	GC	0	1	0	1	1	1	0	39	11	4
D7	TT	1	0	0	2	0	CC	0	0	1	0	2	GC	0	1	0	1	1	1	0	28	18	3
D8	TT	1	0	0	2	0	CC	0	0	1	0	2	GC	0	1	0	1	1	1	0	20	22	6
D9	TT	1	0	0	2	0	CC	0	0	1	0	2	GC	0	1	0	1	1	1	1	19	18	4
D10	TT	1	0	0	2	0	CC	0	0	1	0	2	GC	0	1	0	1	1	1	1	40	33	14
D11	TT	1	0	0	2	0	CT	0	1	0	1	1	GG	1	0	0	2	0	1	1	24	22	5
D12	TT	1	0	0	2	0	TT	1	0	0	2	0	GG	1	0	0	2	0	1	0	28	29	0
D13	TT	1	0	0	2	0	CT	0	1	0	1	1	GG	1	0	0	2	0	1	1	21	24	10
D14	TG	0	1	0	1	1	TT	1	0	0	2	0	GC	0	1	0	1	1	1	1	46	12	6
D15	TT	1	0	0	2	0	TT	1	0	0	2	0	GG	1	0	0	2	0	1	0	31	27	1
D16	TT	1	0	0	2	0	CC	0	0	1	0	2	GC	0	1	0	1	1	1	1	29	22	12
D17	TT	1	0	0	2	0	CC	0	0	1	0	2	GC	0	1	0	1	1	1	0	46	32	6
D18	TG	0	1	0	1	1	TT	1	0	0	2	0	GG	1	0	0	2	0	1	1	40	23	6
D19	TT	1	0	0	2	0	TT	1	0	0	2	0	GC	0	1	0	1	1	1	1	22	20	16
D20	TT	1	0	0	2	0	CT	0	1	0	1	1	GG	1	0	0	2	0	1	1	28	25	11
D21	TT	1	0	0	2	0	CT	0	1	0	1	1	GC	0	1	0	1	1	1	1	29	24	5
D22	TT	1	0	0	2	0	CT	0	1	0	1	1	GC	0	1	0	1	1	1	1	35	20	6
D23	TT	1	0	0	2	0	CT	0	1	0	1	1	GG	1	0	0	2	0	1	1	29	18	8
D24	TT	1	0	0	2	0	CT	0	1	0	1	1	GG	1	0	0	2	0	1	0	25	37	2
D25	TT	1	0	0	2	0	TT	1	0	0	2	0	GG	1	0	0	2	0	1	0	33	20	6
D26	TT	1	0	0	2	0	TT	1	0	0	2	0	GG	1	0	0	2	0	1	0	43	21	6
D27	TT	1	0	0	2	0	TT	1	0	0	2	0	CC	0	0	1	0	2	1	0	30	10	2
D28	TT	1	0	0	2	0	CT	0	1	0	1	1	GC	0	1	0	1	1	1	0	33	13	8
D29	TT	1	0	0	2	0	CC	0	0	1	0	2	GG	1	0	0	2	0	1	1	24	30	10
D30	TG	0	1	0	1	1	TT	1	0	0	2	0	GC	0	1	0	1	1	1	0	21	27	3
D31	GG	0	0	1	0	2	CC	0	0	1	0	2	CC	0	0	1	0	2	1	1	27	23	5
D32	TT	1	0	0	2	0	CC	0	0	1	0	2	CC	0	0	1	0	2	1	1	31	30	5
D33	TT	1	0	0	2	0	TT	1	0	0	2	0	GC	0	1	0	1	1	1	1	42	25	4
D34	TT	1	0	0	2	0	CT	0	1	0	1	1	GG	1	0	0	2	0	1	0	47	26	6
D35	TT	1	0	0	2	0	CC	0	0	1	0	2	GG	1	0	0	2	0	1	0	38	28	3
D36	TT	1	0	0	2	0	CT	0	1	0	1	1	GG	1	0	0	2	0	1	0	20	15	2
D37	TT	1	0	0	2	0	TT	1	0	0	2	0	GC	0	1	0	1	1	1	0	27	32	1
D38	TT	1	0	0	2	0	CC	0	0	1	0	2	GG	1	0	0	2	0	1	1	39	51	7
D39	TT	1	0	0	2	0	CT	0	1	0	1	1	GG	1	0	0	2	0	1	1	44	30	5
D40	TT	1	0	0	2	0	CC	0	0	1	0	2	GC	0	1	0	1	1	1	0	41	9	1
D41	TT	1	0	0	2	0	CT	0	1	0	1	1	GC	0	1	0	1	1	1	0	36	24	3
D42	TT	1	0	0	2	0	CT	0	1	0	1	1	GG	1	0	0	2	0	1	0	26	24	9
D43	TT	1	0	0	2	0	TT	1	0	0	2	0	GG	1	0	0	2	0	1	1	31	32	2
D44	TT	1	0	0	2	0	TT	1	0	0	2	0	GC	0	1	0	1	1	1	0	24	29	4
D45	TG	0	1	0	1	1	CC	0	0	1	0	2	GC	0	1	0	1	1	1	1	39	19	10
D46	TT	1	0	0	2	0	CC	0	0	1	0	2	GG	1	0	0	2	0	1	0	34	31	5
D47	TT	1	0	0	2	0	CT	0	1	0	1	1	GC	0	1	0	1	1	1	1	27	24	4
D48	TT	1	0	0	2	0	CT	0	1	0	1	1	CC	0	0	1	0	2	1	1	49	27	3
D49	TT	1	0	0	2	0	CT	0	1	0	1	1	GC	0	1	0	1	1	1	0	25	29	2
D50	TT	1	0	0	2	0	CT	0	1	0	1	1	GG	1	0	0	2	0	1	0	46	21	7
D51	TT	1	0	0	2	0	CC	0	0	1	0	2	GG	1	0	0	2	0	1	1	40	26	8
D52	TT	1	0	0	2	0	CT	0	1	0	1	1	GG	1	0	0	2	0	1	1	24	26	7
D53	TT	1	0	0	2	0	CT	0	1	0	1	1	GG	1	0	0	2	0	1	1	30	15	1
D54	TT	1	0	0	2	0	CT	0	1	0	1	1	GC	0	1	0	1	1	1	1	59	31	8
D55	TG	0	1	0	1	1	CC	0	0	1	0	2	GG	1	0	0	2	0	1	1	42	24	8
D56	TT	1	0	0	2	0	CC	0	0	1	0	2	GC	0	1	0	1	1	1	0	20	11	4
D57	TT	1	0	0	2	0	TT	1	0	0	2	0	GC	0	1	0	1	1	1	0	22	26	15
D58	TT	1	0	0	2	0	CC	0	0	1	0	2	GG	1	0	0	2	0	1	0	31	26	9
D59	TT	1	0	0	2	0	TT	1	0	0	2	0	GG	1	0	0	2	0	1	0	20	17	11
D60	TT	1	0	0	2	0	CT	0	1	0	1	1	GC	0	1	0	1	1	1	0	29	25	3
D61	TG	0	1	0	1	1	CT	0	1	0	1	1	GG	1	0	0	2	0	1	1	27	29	11
D62	TG	0	1	0	1	1	TT	1	0	0	2	0	GG	1	0	0	2	0	1	1	55	21	5
D63	TT	1	0	0	2	0	CC	0	0	1	0	2	GG	1	0	0	2	0	1	1	47	23	1
D64	GG	0	0	1	0	2	CT	0	1	0	1	1	GG	1	0	0	2	0	1	0	53	17	6
D65	TT	1	0	0	2	0	TT	1	0	0	2	0	CC	0	0	1	0	2	1	1	37	25	8
D66	TT	1	0	0	2	0	CC	0	0	1	0	2	GC	0	1	0	1	1	1	0	28	17	6
D67	TT	1	0	0	2	0	CT	0	1	0	1	1	GC	0	1	0	1	1	1	1	34	26	10
D68	TT	1	0	0	2	0	TT	1	0	0	2	0	GG	1	0	0	2	0	1	0	45	19	5
D69	TT	1	0	0	2	0	CT	0	1	0	1	1	GC	0	1	0	1	1	1	1	31	25	10
D70	TT	1	0	0	2	0	CT	0	1	0	1	1	GG	1	0	0	2	0	1	1	44	15	5
D71	TG	0	1	0	1	1	CT	0	1	0	1	1	GG	1	0	0	2	0	1	1	52	32	11
D72	TT	1	0	0	2	0	TT	1	0	0	2	0	GG	1	0	0	2	0	1	0	33	18	5
D73	TG	0	1	0	1	1	CT	0	1	0	1	1	GG	1	0	0	2	0	1	0		31	4
D74	TG	0	1	0	1	1	CC	0	0	1	0	2	GC	0	1	0	1	1	1	0	53	18	11
D75	TT	1	0	0	2	0	CT	0	1	0	1	1	GG	1	0	0	2	0	1	0	59	27	5
D76	TT	1	0	0	2	0	CT	0	1	0	1	1	GG	1	0	0	2	0	1	0	47	22	9
D77	TT	1	0	0	2	0	CT	0	1	0	1	1	GG	1	0	0	2	0	1	1	55	31	18
D78	TT	1	0	0	2	0	CT	0	1	0	1	1	GG	1	0	0	2	0	1	0	31	21	4
D79	TT	1	0	0	2	0	CT	0	1	0	1	1	GC	0	1	0	1	1	1	0	42	16	0
D80	GG	0	0	1	0	2	CT	0	1	0	1	1	GC	0	1	0	1	1	1	0	45	26	7
D81	TG	0	1	0	1	1	CT	0	1	0	1	1	GG	1	0	0	2	0	1	0	40	24	4
D82	TT	1	0	0	2	0	CC	0	0	1	0	2	CC	0	0	1	0	2	1	1	29	17	11
D83	TT	1	0	0	2	0	CC	0	0	1	0	2	GC	0	1	0	1	1	1	1	27	17	3
D84	TT	1	0	0	2	0	TT	1	0	0	2	0	GG	1	0	0	2	0	1	1	40	27	14
D85	TT	1	0	0	2	0	CT	0	1	0	1	1	GC	0	1	0	1	1	1	1	45	29	6
D86	TT	1	0	0	2	0	CC	0	0	1	0	2	GG	1	0	0	2	0	1	0	30	28	12
D87	TT	1	0	0	2	0	CT	0	1	0	1	1	GC	0	1	0	1	1	1	1	20	17	0
D88	TT	1	0	0	2	0	TT	1	0	0	2	0	GG	1	0	0	2	0	1	1	51	17	4
D89	TT	1	0	0	2	0	CT	0	1	0	1	1	GC	0	1	0	1	1	1	0	52	22	7
D90	TT	1	0	0	2	0	TT	1	0	0	2	0	GC	0	1	0	1	1	1	0	29	25	6
D91	TT	1	0	0	2	0	CT	0	1	0	1	1	GC	0	1	0	1	1	1	0	33	31	10
D92	TT	1	0	0	2	0	CC	0	0	1	0	2	GC	0	1	0	1	1	1	1	20	23	11
D93	TT	1	0	0	2	0	CT	0	1	0	1	1	GC	0	1	0	1	1	1	0	58	20	15
D94	TG	0	1	0	1	1	CC	0	0	1	0	2	CC	0	0	1	0	2	1	0	40	24	8
D95	TG	0	1	0	1	1	TT	1	0	0	2	0	CC	0	0	1	0	2	1	1	58	24	10
D96	TG	0	1	0	1	1	CC	0	0	1	0	2	CC	0	0	1	0	2	1	1	29	34	14
D97	TG	0	1	0	1	1	CC	0	0	1	0	2	GG	1	0	0	2	0	1	1	45	28	12
D98	TG	0	1	0	1	1	TT	1	0	0	2	0	GC	0	1	0	1	1	1	1	31	24	7
D99	TT	1	0	0	2	0	CT	0	1	0	1	1	GG	1	0	0	2	0	1	0	46	32	2
D100	TG	0	1	0	1	1	CT	0	1	0	1	1	GC	0	1	0	1	1	1	1	28	22	6
D101	TG	0	1	0	1	1	CT	0	1	0	1	1	GC	0	1	0	1	1	1	0	39	35	9
D102	TT	1	0	0	2	0	CC	0	0	1	0	2	CC	0	0	1	0	2	1	0	40	26	2
D103	TG	0	1	0	1	1	CT	0	1	0	1	1	GC	0	1	0	1	1	1	0	28	26	5
D104	TG	0	1	0	1	1	CT	0	1	0	1	1	CC	0	0	1	0	2	1	1	33	23	6
D105	TT	1	0	0	2	0	CT	0	1	0	1	1	GG	1	0	0	2	0	1	1	49	19	8
D106	TT	1	0	0	2	0	CT	0	1	0	1	1	GG	1	0	0	2	0	1	1	44	25	4
D107	TT	1	0	0	2	0	CT	0	1	0	1	1	GC	0	1	0	1	1	1	1	50	27	13
D108	TT	1	0	0	2	0	TT	1	0	0	2	0	GC	0	1	0	1	1	1	0	24	5	6
D109	TT	1	0	0	2	0	CC	0	0	1	0	2	GG	1	0	0	2	0	1	0	42	36	17
D110	TT	1	0	0	2	0	CT	0	1	0	1	1	GG	1	0	0	2	0	1	0	50	26	1
D111	TT	1	0	0	2	0	CT	0	1	0	1	1	GC	0	1	0	1	1	1	0	52	21	4
D112	TT	1	0	0	2	0	CC	0	0	1	0	2	GG	1	0	0	2	0	1	1	35	21	7
D113	TT	1	0	0	2	0	CT	0	1	0	1	1	GG	1	0	0	2	0	1	0	44	26	10
D114	TT	1	0	0	2	0	CC	0	0	1	0	2	GC	0	1	0	1	1	1	1	42	20	4
D115	TT	1	0	0	2	0	CT	0	1	0	1	1	GG	1	0	0	2	0	1	1	49	30	4
D116	TG	0	1	0	1	1	CT	0	1	0	1	1	GG	1	0	0	2	0	1	1	30	29	4
D117	TT	1	0	0	2	0	CT	0	1	0	1	1	GG	1	0	0	2	0	1	1	26	18	10
D118	TT	1	0	0	2	0	CT	0	1	0	1	1	GG	1	0	0	2	0	1	0	50	27	8
D119	TT	1	0	0	2	0	TT	1	0	0	2	0	GC	0	1	0	1	1	1	0	38	26	1
D120	TT	1	0	0	2	0	CT	0	1	0	1	1	GG	1	0	0	2	0	1	0	28	25	5
D121	TT	1	0	0	2	0	CT	0	1	0	1	1	GC	0	1	0	1	1	1	0	50	27	7
D122	TT	1	0	0	2	0	TT	1	0	0	2	0	GG	1	0	0	2	0	1	0	29	21	7
D123	TT	1	0	0	2	0	CT	0	1	0	1	1	GG	1	0	0	2	0	1	1	53	13	5
D124	TT	1	0	0	2	0	TT	1	0	0	2	0	GG	1	0	0	2	0	1	1	50	31	16
D125	TT	1	0	0	2	0	CT	0	1	0	1	1	GG	1	0	0	2	0	1	1	56	28	8
D126	TT	1	0	0	2	0	CC	0	0	1	0	2	GG	1	0	0	2	0	1	0	44	30	12
D127	TT	1	0	0	2	0	TT	1	0	0	2	0	GG	1	0	0	2	0	1	0	42	15	5
D128	TT	1	0	0	2	0	CT	0	1	0	1	1	GC	0	1	0	1	1	1	0	42	25	9
D129	TT	1	0	0	2	0	CT	0	1	0	1	1	GC	0	1	0	1	1	1	0	29	18	4
D130	TT	1	0	0	2	0	CC	0	0	1	0	2	GG	1	0	0	2	0	1	1	40	19	3
D131	TT	1	0	0	2	0	CT	0	1	0	1	1	GC	0	1	0	1	1	1	1	42	22	8
D132	TT	1	0	0	2	0	CT	0	1	0	1	1	GC	0	1	0	1	1	1	0	51	19	3
D133	TT	1	0	0	2	0	CC	0	0	1	0	2	GG	1	0	0	2	0	1	1	41	27	7
D134	TG	0	1	0	1	1	CT	0	1	0	1	1	GG	1	0	0	2	0	1	1	30	19	4
D135	TG	0	1	0	1	1	TT	1	0	0	2	0	GC	0	1	0	1	1	1	0	39	21	7
D136	TT	1	0	0	2	0	TT	1	0	0	2	0	CC	0	0	1	0	2	1	0	27	29	6
D137	TG	0	1	0	1	1	CT	0	1	0	1	1	GG	1	0	0	2	0	1	0	45	21	4
D138	TG	0	1	0	1	1	TT	1	0	0	2	0	GC	0	1	0	1	1	1	0	32	16	8
D139	TT	1	0	0	2	0	CT	0	1	0	1	1	GC	0	1	0	1	1	1	1	40	21	9
D140	TT	1	0	0	2	0	TT	1	0	0	2	0	GC	0	1	0	1	1	1	0	50	28	17
D141	TT	1	0	0	2	0	CT	0	1	0	1	1	GC	0	1	0	1	1	1	0	22	23	8
D142	TG	0	1	0	1	1	CT	0	1	0	1	1	GG	1	0	0	2	0	1	1	28	26	13
D143	TG	0	1	0	1	1	CT	0	1	0	1	1	GC	0	1	0	1	1	1	0	25	20	2
D144	TG	0	1	0	1	1	CC	0	0	1	0	2	GC	0	1	0	1	1	1	1	30	27	6
D145	TT	1	0	0	2	0	CT	0	1	0	1	1	GC	0	1	0	1	1	1	1	51	20	4
D146	TG	0	1	0	1	1	CT	0	1	0	1	1	GC	0	1	0	1	1	1	1	36	33	8
D147	TG	0	1	0	1	1	CT	0	1	0	1	1	GC	0	1	0	1	1	1	1	20	22	6
D148	TT	1	0	0	2	0	CT	0	1	0	1	1	GC	0	1	0	1	1	1	0	32	33	7
D149	TT	1	0	0	2	0	TT	1	0	0	2	0	GC	0	1	0	1	1	1	0	37	32	5
D150	TT	1	0	0	2	0	CT	0	1	0	1	1	GC	0	1	0	1	1	1	0	21	24	3
D151	TT	1	0	0	2	0	CC	0	0	1	0	2	GG	1	0	0	2	0	1	0	35	16	1
D152	TT	1	0	0	2	0	CT	0	1	0	1	1	GC	0	1	0	1	1	1	1	30	26	6
D153	TT	1	0	0	2	0	CC	0	0	1	0	2	GC	0	1	0	1	1	1	1	53	28	11
D154	TT	1	0	0	2	0	CT	0	1	0	1	1	GG	1	0	0	2	0	1	1	40	30	6
D155	TT	1	0	0	2	0	CT	0	1	0	1	1	GG	1	0	0	2	0	1	0	31	24	11
D156	TT	1	0	0	2	0	CC	0	0	1	0	2	GG	1	0	0	2	0	1	1	36	15	2
D157	TG	0	1	0	1	1	CC	0	0	1	0	2	GG	1	0	0	2	0	1	1	27	22	1
D158	TT	1	0	0	2	0	CT	0	1	0	1	1	GG	1	0	0	2	0	1	1	21	17	5
D159	TT	1	0	0	2	0	CT	0	1	0	1	1	GC	0	1	0	1	1	1	1	42	24	5
D160	TT	1	0	0	2	0	TT	1	0	0	2	0	GC	0	1	0	1	1	1	0	30	25	3
D161	TG	0	1	0	1	1	TT	1	0	0	2	0	GG	1	0	0	2	0	1	1	59	29	70
D162	TT	1	0	0	2	0	CT	0	1	0	1	1	GG	1	0	0	2	0	1	1	39	15	5
D163	TG	0	1	0	1	1	CC	0	0	1	0	2	GC	0	1	0	1	1	1	0	20	20	7
D164	TT	1	0	0	2	0	CC	0	0	1	0	2	GG	1	0	0	2	0	1	0	40	29	8
D165	TT	1	0	0	2	0	CT	0	1	0	1	1	GG	1	0	0	2	0	1	1	49	20	6
D166	TT	1	0	0	2	0	TT	1	0	0	2	0	GG	1	0	0	2	0	1	0	60	24	9
D167	TG	0	1	0	1	1	CC	0	0	1	0	2	GG	1	0	0	2	0	1	0	34	14	0
D168	TG	0	1	0	1	1	CT	0	1	0	1	1	GC	0	1	0	1	1	1	1	43	31	10
D169	GG	0	0	1	0	2	CT	0	1	0	1	1	GC	0	1	0	1	1	1	0	35	27	11
D170	TT	1	0	0	2	0	CT	0	1	0	1	1	GG	1	0	0	2	0	1	0	25	27	5
D171	TT	1	0	0	2	0	TT	1	0	0	2	0	GG	1	0	0	2	0	1	0	27	26	4
D172	TT	1	0	0	2	0	TT	1	0	0	2	0	GG	1	0	0	2	0	1	0	25	25	7
D173	TG	0	1	0	1	1	CT	0	1	0	1	1	GC	0	1	0	1	1	1	1	42	30	5
D174	TT	1	0	0	2	0	CT	0	1	0	1	1	GC	0	1	0	1	1	1	1	21	19	2
D175	TG	0	1	0	1	1	TT	1	0	0	2	0	GC	0	1	0	1	1	1	1	45	18	7
D176	TG	0	1	0	1	1	CT	0	1	0	1	1	GC	0	1	0	1	1	1	1	43	31	5
D177	TG	0	1	0	1	1	CC	0	0	1	0	2	GC	0	1	0	1	1	1	0	22	20	5
D178	TT	1	0	0	2	0	CC	0	0	1	0	2	GC	0	1	0	1	1	1	1	30	18	7
D179	TT	1	0	0	2	0	CT	0	1	0	1	1	GC	0	1	0	1	1	1	0	41	16	4
D180	GG	0	0	1	0	2	TT	1	0	0	2	0	CC	0	0	1	0	2	1	1	39	22	6
D181	TG	0	1	0	1	1	CT	0	1	0	1	1	GC	0	1	0	1	1	1	0	34	29	6
D182	TT	1	0	0	2	0	CT	0	1	0	1	1	GC	0	1	0	1	1	1	0	30	15	4
D183	TG	0	1	0	1	1	CT	0	1	0	1	1	GC	0	1	0	1	1	1	0	32	14	6
D184	TG	0	1	0	1	1	CT	0	1	0	1	1	GC	0	0	0	0	0	1	1	35	19	6
D185	TT	1	0	0	2	0	CT	0	1	0	1	1	GC	0	1	0	1	1	1	1	25	24	4
D186	TT	1	0	0	2	0	CT	0	1	0	1	1	GG	1	0	0	2	0	1	1	25	23	10
D187	TT	1	0	0	2	0	TT	1	0	0	2	0	GG	1	0	0	2	0	1	1	27	19	6
D188	TG	0	1	0	1	1	CT	0	1	0	1	1	GG	1	0	0	2	0	1	0	29	28	12
D189	TT	1	0	0	2	0	CC	0	0	1	0	2	GG	1	0	0	2	0	1	0	58	20	0
D190	TT	1	0	0	2	0	CC	0	0	1	0	2	GG	1	0	0	2	0	1	1	36	15	4
D191	TT	1	0	0	2	0	TT	1	0	0	2	0	GC	0	1	0	1	1	1	0	42	18	2
D192	TT	1	0	0	2	0	TT	1	0	0	2	0	GC	0	1	0	1	1	1	0	25	22	7
D193	TT	1	0	0	2	0	CT	0	1	0	1	1	GC	0	1	0	1	1	1	1	36	27	6
D194	TT	1	0	0	2	0	CT	0	1	0	1	1	GG	1	0	0	2	0	1	0	21	26	10
D195	TT	1	0	0	2	0	CT	0	1	0	1	1	GG	1	0	0	2	0	1	1	30	14	4
D196	TT	1	0	0	2	0	CT	0	1	0	1	1	GG	1	0	0	2	0	1	0	19	21	11
D197	TT	1	0	0	2	0	CT	0	1	0	1	1	GC	0	1	0	1	1	1	0	22	33	12
D198	TG	0	1	0	1	1	CC	0	0	1	0	2	GC	0	1	0	1	1	1	1	22	24	8
D199	TT	1	0	0	2	0	CT	0	1	0	1	1	GC	0	1	0	1	1	1	0	31	24	10
D200	TT	1	0	0	2	0	CT	0	1	0	1	1	GC	0	1	0	1	1	1	0	39	34	14
D201	TT	1	0	0	2	0	CT	0	1	0	1	1	CC	0	0	1	0	2	1	1	49	28	12
D202	TT	1	0	0	2	0	CT	0	1	0	1	1	CC	0	0	1	0	2	1	0	22	24	7
D203	TT	1	0	0	2	0	CT	0	1	0	1	1	GG	1	0	0	2	0	1	1	25	30	2
D204	TT	1	0	0	2	0	CC	0	0	1	0	2	CC	0	0	1	0	2	1	0	46	35	9
D205	TT	1	0	0	2	0	CC	0	0	1	0	2	GC	0	1	0	1	1	1	0	22	25	2
D206	TT	1	0	0	2	0	CT	0	1	0	1	1	GG	1	0	0	2	0	1	1	27	22	4
D207	TT	1	0	0	2	0	CC	0	0	1	0	2	GC	0	1	0	1	1	1	1	19	16	5
D208	TG	0	1	0	1	1	CT	0	1	0	1	1	GC	0	1	0	1	1	1	1	51	27	8
D209	TT	1	0	0	2	0	CT	0	1	0	1	1	GC	0	1	0	1	1	1	0	33	13	0
D210	TT	1	0	0	2	0	CT	0	1	0	1	1	GG	1	0	0	2	0	1	0	27	34	4
D211	TT	1	0	0	2	0	TT	1	0	0	2	0	GC	0	1	0	1	1	1	0	56	28	4
D212	GG	0	0	1	0	2	CT	0	1	0	1	1	GG	1	0	0	2	0	1	0	64	19	3
D213	TG	0	1	0	1	1	CC	0	0	1	0	2	GC	0	1	0	1	1	1	1	26	18	4
D214	TT	1	0	0	2	0	CC	0	0	1	0	2	CC	0	0	1	0	2	1	1	35	30	5
D215	TG	0	1	0	1	1	TT	1	0	0	2	0	GG	1	0	0	2	0	1	1	51	24	3
D216	TG	0	1	0	1	1	CT	0	1	0	1	1	GG	1	0	0	2	0	1	1	38	20	2
D217	TG	0	1	0	1	1	CC	0	0	1	0	2	GG	1	0	0	2	0	1	0	31	19	4
D218	TT	1	0	0	2	0	TT	1	0	0	2	0	GC	0	1	0	1	1	1	0	44	25	6
D219	TT	1	0	0	2	0	CT	0	1	0	1	1	GG	1	0	0	2	0	1	0	40	27	5
D220	TT	1	0	0	2	0	TT	1	0	0	2	0	CC	0	0	1	0	2	1	1	47	16	7
D221	TT	1	0	0	2	0	CT	0	1	0	1	1	GC	0	1	0	1	1	1	0	29	19	3
D222	TG	0	1	0	1	1	CT	0	1	0	1	1	GG	1	0	0	2	0	1	0	29	37	5
D223	TT	1	0	0	2	0	CT	0	1	0	1	1	GC	0	1	0	1	1	1	1	45	24	4
D224	TT	1	0	0	2	0	CC	0	0	1	0	2	GG	1	0	0	2	0	1	1	46	22	4
D225	TT	1	0	0	2	0	CT	0	1	0	1	1	GG	1	0	0	2	0	1	1	53	25	3
D226	TT	1	0	0	2	0	CT	0	1	0	1	1	GC	0	1	0	1	1	1	1	27	20
D227	TT	1	0	0	2	0	CC	0	0	1	0	2	GC	0	1	0	1	1	1	0	38	10
D228	TG	0	1	0	1	1	TT	1	0	0	2	0	GG	1	0	0	2	0	1	1	14	13
D229	TT	1	0	0	2	0	TT	1	0	0	2	0	GC	0	1	0	1	1	1	1	48	21
D230	TT	1	0	0	2	0	TT	1	0	0	2	0	GC	0	1	0	1	1	1	0	51	21
D231	TT	1	0	0	2	0	TT	1	0	0	2	0	GG	1	0	0	2	0	1	1	45
D232	TG	0	1	0	1	1	CT	0	1	0	1	1	GC	0	1	0	1	1	1	1
D233	TT	1	0	0	2	0	CT	0	1	0	1	1	GG	1	0	0	2	0	1	1	45
D234	TT	1	0	0	2	0	CT	0	1	0	1	1	GG	1	0	0	2	0	1	1	51	35
D235	TT	1	0	0	2	0	CT	0	1	0	1	1	GC	0	1	0	1	1	1	1	38	21
D236	TT	1	0	0	2	0	TT	1	0	0	2	0	GG	1	0	0	2	0	1	0	54	32
D237	TT	1	0	0	2	0	TT	1	0	0	2	0	GG	1	0	0	2	0	1	0	57	21
D238	TT	1	0	0	2	0	TT	1	0	0	2	0	GG	1	0	0	2	0	1	1
D239	TG	0	1	0	1	1	TT	1	0	0	2	0	GC	0	1	0	1	1	1	0	59	16
D240	TT	1	0	0	2	0	TT	1	0	0	2	0	GG	1	0	0	2	0	1	1
D241	TT	1	0	0	2	0	CT	0	1	0	1	1	GG	1	0	0	2	0	1	1	45	27
D242	TG	0	1	0	1	1	TT	1	0	0	2	0	GC	0	1	0	1	1	1	0	51	25
D243	TG	0	1	0	1	1	CT	0	1	0	1	1	GG	1	0	0	2	0	1	0
D244	TT	1	0	0	2	0	TT	1	0	0	2	0	GC	0	1	0	1	1	1	1
D245	TG	0	1	0	1	1	CC	0	0	1	0	2	GG	1	0	0	2	0	1	1	24
D246	TT	1	0	0	2	0	CT	0	1	0	1	1	CC	0	0	1	0	2	1	0
D247	TT	1	0	0	2	0	CT	0	1	0	1	1	GG	1	0	0	2	0	1	1
D248	TT	1	0	0	2	0	TT	1	0	0	2	0	GC	0	1	0	1	1	1	0	48	13
D249	TT	1	0	0	2	0	CT	0	1	0	1	1	GG	1	0	0	2	0	1	0	44	30
D250	TT	1	0	0	2	0	TT	1	0	0	2	0	GG	1	0	0	2	0	1	0
D251	TT	1	0	0	2	0	TT	1	0	0	2	0	GG	1	0	0	2	0	1	1	38
D252	TT	1	0	0	2	0	CC	0	0	1	0	2	GG	1	0	0	2	0	1	1
D253	TT	1	0	0	2	0	CC	0	0	1	0	2	GG	1	0	0	2	0	1	1	34	18
D254	TT	1	0	0	2	0	CC	0	0	1	0	2	GG	1	0	0	2	0	1	0
D255	TT	1	0	0	2	0	CT	0	1	0	1	1	GC	0	1	0	1	1	1	1	43	24
D256	TG	0	1	0	1	1	TT	1	0	0	2	0	GC	0	1	0	1	1	1	1
D257	TT	1	0	0	2	0	CT	0	1	0	1	1	GC	0	1	0	1	1	1	0	32	17
D258	TT	1	0	0	2	0	TT	1	0	0	2	0	GC	0	1	0	1	1	1	1	21
D259	GG	0	0	1	0	2	CT	0	1	0	1	1	GC	0	1	0	1	1	1	0	22
D260	TT	1	0	0	2	0	CT	0	1	0	1	1	GC	0	1	0	1	1	1	1	38	22
D261	TT	1	0	0	2	0	TT	1	0	0	2	0	GG	1	0	0	2	0	1	0	58	20
D262	TG	0	1	0	1	1	TT	1	0	0	2	0	GG	1	0	0	2	0	1	0
D263	TT	1	0	0	2	0	TT	1	0	0	2	0	GG	1	0	0	2	0	1	0
D264	TT	1	0	0	2	0	CT	0	1	0	1	1	GC	0	1	0	1	1	1	0
D265	TT	1	0	0	2	0	CT	0	1	0	1	1	GG	1	0	0	2	0	1	0
D266	TG	0	1	0	1	1	CT	0	1	0	1	1	GG	1	0	0	2	0	1	1	50
D267	TT	1	0	0	2	0	TT	1	0	0	2	0	GC	0	1	0	1	1	1	1
D268	TG	0	1	0	1	1	CT	0	1	0	1	1	GC	0	1	0	1	1	1	0
D269	TT	1	0	0	2	0	CC	0	0	1	0	2	GC	0	1	0	1	1	1	1
D270	TT	1	0	0	2	0	CT	0	1	0	1	1	GG	1	0	0	2	0	1	0
D271	TT	1	0	0	2	0	CT	0	1	0	1	1	CC	0	0	1	0	2	1	0
D272	TG	0	1	0	1	1	CT	0	1	0	1	1	GG	1	0	0	2	0	1	0
D273	TT	1	0	0	2	0	CT	0	1	0	1	1	GG	1	0	0	2	0	1	0
D274	TG	0	1	0	1	1	TT	1	0	0	2	0	GG	1	0	0	2	0	1	0	22
D275	TG	0	1	0	1	1	CC	0	0	1	0	2	GC	0	1	0	1	1	1	0	30
D276	TG	0	1	0	1	1	CT	0	1	0	1	1	GG	1	0	0	2	0	1	1
D277	TT	1	0	0	2	0	CC	0	0	1	0	2	GG	1	0	0	2	0	1	0
D278	TT	1	0	0	2	0	CT	0	1	0	1	1	GC	0	1	0	1	1	1	0
D279	TT	1	0	0	2	0	CT	0	1	0	1	1	GG	1	0	0	2	0	1	0
D280	TT	1	0	0	2	0	TT	1	0	0	2	0	GG	1	0	0	2	0	1	0
D281	TG	0	1	0	1	1	CT	0	1	0	1	1	GG	1	0	0	2	0	1	0
D282	TT	1	0	0	2	0	CC	0	0	1	0	2	GG	1	0	0	2	0	1	1
